# Supplementary material for: Post-kala-azar dermal leishmaniasis (PKDL) drug efficacy study landscape: A systematic scoping review of clinical trials and observational studies to assess the feasibility of establishing an individual participant-level data (IPD) platform
Source: PLoS Negl Trop Dis. 2024 Apr 16;18(4):e0011635. doi: 10.1371/journal.pntd.0011635 (PMC11051605; doi:10.1371/journal.pntd.0011635)
Supplement: S3 File — (CSV) [file pntd.0011635.s003.csv]

i_pub_id	redcap_repeat_instrument	redcap_repeat_instance	pub_title	pub_year	pub_url	st_clintrialid	st_pubmedid	st_status	st_compstatus	st_oth_pub_no	st_oth_pub_1	st_oth_pub_2	st_oth_pub_3	st_oth_pub_4	st_oth_pub_5	st_shared	st_shared_iddo_id	st_shared_notes	st_design	st_design_other	st_country_num	country	st_region	st_followup	st_total_num	st_total_num_follow	st_num_calculation	st_intv_arms	st_elig_age_min	st_elig_age_max	pa_age_min	pa_age_max	pa_age_median	pa_age_mean	pa_gen	pa_gen_m	pa_gen_f	pa_incl	pa_excl	study_complete	sa_num_int	sa_combi	sa_num_tx	sa_gen	sa_gen_m	sa_gen_f	sa_num_followup	sa_intv1_desc	sa_intv1_drug
1		NA	Thakur CP, Narain S, Kumar N, Hassan SM, Jha DK, Kumar A. Amphotericin B is superior to sodium antimony gluconate in the treatment of Indian post-kala-azar dermal leishmaniasis. Ann Trop Med Parasitol. 1997 Sep;91(6):611-6. doi: 10.1080/00034989760707. PMID: 9425363.	1997	https://pubmed.ncbi.nlm.nih.gov/9425363/	-99	9425363	1	1	-99		NA	NA	NA	NA	2	NA	NA	1	NA	1	103	1	365	22	18	-1	2	NA	NA	6	48	NA	17.95	1	17	5	clinically diagnosed as having PKDL and Leishmania parasites had been demonstrated in skin snips from each, either as amastigotes on Giemsa-stained smears or as promastigotes in cultures in modified Tobie's medium.	Patients with con-current tuberculosis, pneumonia, or cardiac, hepatic or renal disease were excluded	2	NA	NA	NA		NA	NA	NA		NA
1	study_arm	1		NA			NA	NA				NA	NA	NA	NA		NA	NA	NA	NA	NA		NA	NA	NA	NA	NA	NA	NA	NA	NA	NA	NA	NA	NA	NA	NA			NA	1	NA	11	1	8	3	11	Amphotericin B Deoxycholate, intravenously at a dose of 1 mg/kg.day on days 1-20, 21-40 and 61-80, separated by a 20-days interval.	3
1	study_arm	2		NA			NA	NA				NA	NA	NA	NA		NA	NA	NA	NA	NA		NA	NA	NA	NA	NA	NA	NA	NA	NA	NA	NA	NA	NA	NA	NA			NA	1	NA	11	1	9	2	7	Sodium antimony gluconate intramuscularly, 20 days courses at 20 mg/kg.day (up to a daily dose of maximum 850 mg), with a 20-days drug-free intervals.	19
2		NA	Nandy A, Neogy AB, Ghosh Dastidar B, Sarkar M, Mallick KK, Chowdhury AB. Immune response and drug response in kala-azar and post kala-azar dermal leishmaniasis. InProceedings of the Indo-UK workshop 1983 (pp. 161-70).	1983	-99	-1	-99	1	1	0		NA	NA	NA	NA	0	NA	NA	4	NA	1	103	1	180	12	12	-1	1	NA	NA	NA	NA	NA	NA	0	NA	NA	-99	-99	2	NA	NA	NA		NA	NA	NA		NA
2	study_arm	1		NA			NA	NA				NA	NA	NA	NA		NA	NA	NA	NA	NA		NA	NA	NA	NA	NA	NA	NA	NA	NA	NA	NA	NA	NA	NA	NA			NA	1	NA	12	0	NA	NA	12	Sodium antimony gluconate (a course), im <1 yr - 1.2 g 1-3 yr - 2.4 g 4-7 yr - 3.6 g 8-14 yr - 4.8 g >14 yr - 6.0 g	19
3		NA	Musa AM, Khalil EA, Mahgoub FA, Hamad S, Elkadaru AM, El Hassan AM. Efficacy of liposomal amphotericin B (AmBisome) in the treatment of persistent post-kala-azar dermal leishmaniasis (PKDL). Ann Trop Med Parasitol. 2005 Sep;99(6):563-9. doi: 10.1179/136485905X514127. PMID: 16156969.	2005	https://pubmed.ncbi.nlm.nih.gov/16156969/	-1	16156969	1	1	0		NA	NA	NA	NA	0	NA	NA	4	NA	1	211	2	90	12	12	-1	1	NA	NA	3	27	9.5	11.4	1	6	6	Those with persistent PKDL (i.e. those who had had PKDL lesions for 6 months) but no other concomitant disease (such as tuberculosis, HIV infection or diabetes mellitus) were enrolled.	other concomitant disease (such as tuberculosis, HIV infection or diabetes mellitus)	2	NA	NA	NA		NA	NA	NA		NA
3	study_arm	1		NA			NA	NA				NA	NA	NA	NA		NA	NA	NA	NA	NA		NA	NA	NA	NA	NA	NA	NA	NA	NA	NA	NA	NA	NA	NA	NA			NA	1	NA	12	1	6	6	12	2.5 mg AmBisome/kg.day for 20 days, by intravenous infusion in 5% dextrose.	8
4		NA	Moulik S, Sengupta R, Ghosh MK, Das NK, Saha B, Chatterjee M. Liposomal amphotericin B is more effective in polymorphic lesions of post kala-azar dermal leishmaniasis. Indian J Dermatol Venereol Leprol. 2022 Mar-Apr;88(2):201-206. doi: 10.25259/IJDVL_338_20. PMID: 33969651.	2022	https://pubmed.ncbi.nlm.nih.gov/33969651/	-1	33969651	1	1	-99		NA	NA	NA	NA	0	NA	NA	4	NA	1	103	1	NA	38	38	-1	1	NA	NA	NA	NA	23	NA	1	24	14	Thirty-eight patients clinically diagnosed with PKDL were recruited.	-99	2	NA	NA	NA		NA	NA	NA		NA
4	study_arm	1		NA			NA	NA				NA	NA	NA	NA		NA	NA	NA	NA	NA		NA	NA	NA	NA	NA	NA	NA	NA	NA	NA	NA	NA	NA	NA	NA			NA	1	NA	38	1	24	14	38	L-AMB (5 mg/kg body IV, twice weekly for three weeks).	8
5		NA	Singh OP, Tiwary P, Kushwaha AK, Singh SK, Singh DK, Lawyer P, Rowton E, Chaubey R, Singh AK, Rai TK, Fay MP, Chakravarty J, Sacks D, Sundar S. Xenodiagnosis to evaluate the infectiousness of humans to sandflies in an area endemic for visceral leishmaniasis in Bihar, India: a transmission-dynamics study. Lancet Microbe. 2021 Jan;2(1):e23-e31. doi: 10.1016/S2666-5247(20)30166-X. PMID: 33615281.	2021	https://pubmed.ncbi.nlm.nih.gov/33615281/	-1	33615281	1	1	-99		NA	NA	NA	NA	0	NA	NA	4	NA	1	103	1	180	26	23	-1	1	12	64	12	64	NA	NA	1	19	7	We enrolled patients with visceral leishmaniasis, patients with post-kala-azar dermal leishmaniasis, and asymptomatic individuals. Eligible participants were HIV negative and aged 12-64 years. Individuals whose blood samples tested positive for anti-leishmania antibodies by direct agglutination test (DAT; Institute of Tropical Medicine, Antwerp, Belgium), rK39 ELISA, or both.	We excluded pregnant or lactating women, individuals who had received any vaccination within the past 30 days, and individuals with hepatitis B or C.	2	NA	NA	NA		NA	NA	NA		NA
5	study_arm	1		NA			NA	NA				NA	NA	NA	NA		NA	NA	NA	NA	NA		NA	NA	NA	NA	NA	NA	NA	NA	NA	NA	NA	NA	NA	NA	NA			NA	1	NA	26	1	19	7	23	100 mg per day miltefosine (Vardhman Exports, Navi Mumbai, India), given orally for 12 weeks	10
6		NA	Younis BM, Osman M, Khalil EAG, Santoro F, Furini S, Wiggins R, Keding A, Carraro M, Musa AEA, Abdarahaman MAA, Mandefield L, Bland M, Aebischer T, Gabe R, Layton AM, Lacey CJN, Kaye PM, Musa AM. Safety and immunogenicity of ChAd63-KH vaccine in post-kala-azar dermal leishmaniasis patients in Sudan. Mol Ther. 2021 Jul 7;29(7):2366-2377. doi: 10.1016/j.ymthe.2021.03.020. Epub 2021 Mar 27. PMID: 33…	2021	https://pubmed.ncbi.nlm.nih.gov/33781913/	NCT02894008	33781913	1	1	0		NA	NA	NA	NA	0	NA	NA	2	NA	1	211	2	120	24	19	-1	2	12	50	12	37	18	19.54	1	21	3	uncomplicated PKDL of >6 months duration; availability for the duration of the study; otherwise good health as determined by medical history, physical examination, results of screening tests, and the clinical judgment of a medically qualified clinical investigator; negative for malaria on blood smear; judged able and likely to comply with all study requirements; willing to undergo screening for H…	mucosal or conjunctival PKDL; treatment for PKDL within 21 days; negative for antibodies in the RK39 strip test; receipt of a live attenuated vaccine within 60 days or other vaccine within 14 days of screening; administration of immunoglobulinsand/or any blood products within the 3 months preceding the planned administration of the vaccine candidate; history of allergic disease or reactions likel…	2	NA	NA	NA		NA	NA	NA		NA
6	study_arm	1		NA			NA	NA				NA	NA	NA	NA		NA	NA	NA	NA	NA		NA	NA	NA	NA	NA	NA	NA	NA	NA	NA	NA	NA	NA	NA	NA			NA	1	NA	8	1	7	1	7	A sterile aqueous buffered solution containing ChAd63-KH at a concentration of 10 billion viral particles as a single dose in 1mL volume intramuscularly into the deltoid muscle.	11
6	study_arm	2		NA			NA	NA				NA	NA	NA	NA		NA	NA	NA	NA	NA		NA	NA	NA	NA	NA	NA	NA	NA	NA	NA	NA	NA	NA	NA	NA			NA	1	NA	16	1	14	2	12	A sterile aqueous buffered solution containing ChAd63-KH at a concentration of 75 billion viral particle/mL was administered as a single dose in 1mL volume intramuscularly into the deltoid muscle.	11
7		NA	Khalil EA, Nur NM, Zijlstra EE, El-Hassan AM, Davidson RN. Failure of a combination of two antifungal drugs, terbinafine plus itraconazole, in Sudanese post kala-azar dermal leishmaniasis. Trans R Soc Trop Med Hyg. 1996 Mar-Apr;90(2):187-8. doi: 10.1016/s0035-9203(96)90134-0. PMID: 8761586.	1996	https://pubmed.ncbi.nlm.nih.gov/8761586/	-1	8761586	1	1	0		NA	NA	NA	NA	0	NA	NA	4	NA	1	211	2	28	9	9	-1	1	NA	NA	9	32	NA	18	1	4	5	-99	-99	2	NA	NA	NA		NA	NA	NA		NA
7	study_arm	1		NA			NA	NA				NA	NA	NA	NA		NA	NA	NA	NA	NA		NA	NA	NA	NA	NA	NA	NA	NA	NA	NA	NA	NA	NA	NA	NA			NA	2	1	9	0	NA	NA	9	Terbinafine 250 mg/day for 4 weeks	11
8		NA	Ganguly S, Mukhopadhyay D, Das NK, Chaduvula M, Sadhu S, Chatterjee U, Rahman M, Goswami RP, Guha SK, Modak D, Mallik S, Gonju D, Pramanik N, Barbhuiya JN, Saha B, Chatterjee M. Enhanced lesional Foxp3 expression and peripheral anergic lymphocytes indicate a role for regulatory T cells in Indian post-kala-azar dermal leishmaniasis. J Invest Dermatol. 2010 Apr;130(4):1013-22. doi: 10.1038/jid.2009…	2010	https://pubmed.ncbi.nlm.nih.gov/20032994/	-1	20032994	1	1	0		NA	NA	NA	NA	0	NA	NA	4	NA	1	103	1	30	21	NA	-1	2	NA	NA	12	65	30	30.43	1	18	3	-99	-99	2	NA	NA	NA		NA	NA	NA		NA
8	study_arm	1		NA			NA	NA				NA	NA	NA	NA		NA	NA	NA	NA	NA		NA	NA	NA	NA	NA	NA	NA	NA	NA	NA	NA	NA	NA	NA	NA			NA	1	NA	-99	0	NA	NA	-99	Sodium stibogluconate (20 mg/kg/day intramuscular for 3 months)	18
8	study_arm	2		NA			NA	NA				NA	NA	NA	NA		NA	NA	NA	NA	NA		NA	NA	NA	NA	NA	NA	NA	NA	NA	NA	NA	NA	NA	NA	NA			NA	1	NA	-99	0	NA	NA	-99	Miltefosine (100 mg/day per oral for 2 months)	10
9		NA	Islam S, Kenah E, Bhuiyan MA, Rahman KM, Goodhew B, Ghalib CM, Zahid MM, Ozaki M, Rahman MW, Haque R, Luby SP, Maguire JH, Martin D, Bern C. Clinical and immunological aspects of post-kala-azar dermal leishmaniasis in Bangladesh. Am J Trop Med Hyg. 2013 Aug;89(2):345-53. doi: 10.4269/ajtmh.12-0711. Epub 2013 Jul 1. PMID: 23817330.	2013	https://pubmed.ncbi.nlm.nih.gov/23817330/	-1	23817330	1	1	0		NA	NA	NA	NA	0	NA	NA	4	NA	1	19	1	2190	185	87	-1	2	NA	NA	2	68	12	NA	1	NA	NA	For most patients, PKDL was diagnosed based on examination for characteristic clinical features by an experienced physician. The definition required stable presence of lesions consistent with PKDL for at least 1 month and exclusion of other conditions, including leprosy, fungal dermatoses, and vitiligo.	Cases with mild or ambiguous findings were followed for at least 2 months; cases in which lesions remained ambiguous or an alternative diagnosis was made were excluded.	2	NA	NA	NA		NA	NA	NA		NA
9	study_arm	1		NA			NA	NA				NA	NA	NA	NA		NA	NA	NA	NA	NA		NA	NA	NA	NA	NA	NA	NA	NA	NA	NA	NA	NA	NA	NA	NA			NA	1	NA	57	0	NA	NA	57	20-mg/kg/day in intramuscular route for a total of 6 cycles of treatment, each cycle consisting of 20 days of treatment with an interval of 10 days in between two cycles.	18
9	study_arm	2		NA			NA	NA				NA	NA	NA	NA		NA	NA	NA	NA	NA		NA	NA	NA	NA	NA	NA	NA	NA	NA	NA	NA	NA	NA	NA	NA			NA	1	NA	30	0	NA	NA	30	liposomal amphotericin B at 5 mg/kg two times per week for 3 weeks	8
10		NA	Neogy AB, Nandy A, Ghosh Dastidar B, Chowdhury AB. Modulation of the cell-mediated immune response in kala-azar and post-kala-azar dermal leishmaniasis in relation to chemotherapy. Ann Trop Med Parasitol. 1988 Feb;82(1):27-34. doi: 10.1080/00034983.1988.11812205. PMID: 2840867.	1988	https://pubmed.ncbi.nlm.nih.gov/2840867/	-1	2840867	1	1	0		NA	NA	NA	NA	0	NA	NA	4	NA	1	103	1	180	10	10	-1	1	NA	NA	12	52	NA	31.9	1	9	1	The PKADL patients (with past histories of KA) came from greater Calcutta and the surrounding suburban area to attend the outpatients' clinic of the School of Tropical Medicine, Calcutta, for treatment and follow-up studies as and when necessary.	-99	2	NA	NA	NA		NA	NA	NA		NA
10	study_arm	1		NA			NA	NA				NA	NA	NA	NA		NA	NA	NA	NA	NA		NA	NA	NA	NA	NA	NA	NA	NA	NA	NA	NA	NA	NA	NA	NA			NA	1	NA	10	1	9	1	-99	45 injections of 10 mg SAG/kg body weight once/day administered on alternate days.	19
11		NA	Mukherjee S, Mukhopadhyay D, Braun C, Barbhuiya JN, Das NK, Chatterjee U, von Stebut E, Chatterjee M. Decreased presence of Langerhans cells is a critical determinant for Indian Post kala-azar dermal leishmaniasis. Exp Dermatol. 2015 Mar;24(3):232-4. doi: 10.1111/exd.12635. PMID: 25580856.	2015	https://pubmed.ncbi.nlm.nih.gov/25580856/	-1	25580856	1	1	0		NA	NA	NA	NA	0	NA	NA	4	NA	1	103	1	120	10	10	-1	2	NA	NA	NA	NA	NA	NA	NA	NA	NA	-99	-99	2	NA	NA	NA		NA	NA	NA		NA
11	study_arm	1		NA			NA	NA				NA	NA	NA	NA		NA	NA	NA	NA	NA		NA	NA	NA	NA	NA	NA	NA	NA	NA	NA	NA	NA	NA	NA	NA			NA	1	NA	-99	0	NA	NA	-99	SAG (20 mg/kg bw/day i.m., 4 months)	19
11	study_arm	2		NA			NA	NA				NA	NA	NA	NA		NA	NA	NA	NA	NA		NA	NA	NA	NA	NA	NA	NA	NA	NA	NA	NA	NA	NA	NA	NA			NA	1	NA	-99	-99	NA	NA	-99	Miltefosine (100 mg/day p.o., 4 months)	10
12		NA	Impaired activation of lesional CD8+ T-cells is associated with enhanced expression of Programmed Death-1 in Indian Post Kala-azar Dermal Leishmaniasis	2019	https://pubmed.ncbi.nlm.nih.gov/30679687/	-1	30679687	1	1	0		NA	NA	NA	NA	0	NA	NA	4	NA	1	103	1	NA	20	NA	-1	2	NA	NA	NA	NA	27.5	NA	1	16	4	Patients clinically diagnosed as PKDL (n = 20) were recruited from the Dermatology outpatient department, School of Tropical Medicine, Kolkata, India. The initial diagnosis was based on clinical features, a prior history of VL, rK-39 positivity, or if resident in an area endemic for VL. Diagnosis was con-firmed by ITS-1 PCR and/or Giemsa staining in dermal biopsies.	-99	2	NA	NA	NA		NA	NA	NA		NA
12	study_arm	1		NA			NA	NA				NA	NA	NA	NA		NA	NA	NA	NA	NA		NA	NA	NA	NA	NA	NA	NA	NA	NA	NA	NA	NA	NA	NA	NA			NA	1	NA	8	0	NA	NA	-99	SAG (20 mg/kg bw/day i.m., 4 months)	19
12	study_arm	2		NA			NA	NA				NA	NA	NA	NA		NA	NA	NA	NA	NA		NA	NA	NA	NA	NA	NA	NA	NA	NA	NA	NA	NA	NA	NA	NA			NA	1	NA	12	0	NA	NA	-99	Miltefosine (100 mg/day p.o., 4 months)	10
13		NA	Mukhopadhyay D, Mukherjee S, Ghosh S, Roy S, Saha B, Das NK, Chatterjee M. A male preponderance in patients with Indian post kala-azar dermal leishmaniasis is associated with increased circulating levels of testosterone. Int J Dermatol. 2016 May;55(5):e250-5. doi: 10.1111/ijd.13048. Epub 2015 Nov 4. PMID: 26536363.	2016	https://pubmed.ncbi.nlm.nih.gov/26536363/	-1	26536363	1	1	0		NA	NA	NA	NA	0	NA	NA	4	NA	1	103	1	180	87	31	-1	2	NA	NA	NA	NA	26	NA	1	69	18	The diagnosis was based on clinical features (skin lesions for PKDL and hepatosplenomegaly with fever for VL) along with a previous history of VL (for patients with PKDL only) or if they were from an area endemic for VL. Diagnosis was confirmed by the rK39 strip test (In Bios International, Seattle, WA, USA), Leishmania specific internal transcribed spacer sequence 1(ITS1) polymerase chain reacti…	None of the patients had any secondary infections or any preexisting disease.	2	NA	NA	NA		NA	NA	NA		NA
13	study_arm	1		NA			NA	NA				NA	NA	NA	NA		NA	NA	NA	NA	NA		NA	NA	NA	NA	NA	NA	NA	NA	NA	NA	NA	NA	NA	NA	NA			NA	1	NA	20	0	NA	NA	15	sodium antimony gluconate (SAG; 20 mg/kg body weight per day intramuscular for 4 months)	19
13	study_arm	2		NA			NA	NA				NA	NA	NA	NA		NA	NA	NA	NA	NA		NA	NA	NA	NA	NA	NA	NA	NA	NA	NA	NA	NA	NA	NA	NA			NA	1	NA	30	0	NA	NA	16	miltefosine (100 mg/d orally for 4 months)	10
14		NA	den Boer M, Das AK, Akhter F, Burza S, Ramesh V, Ahmed BN, Zijlstra EE, Ritmeijer K. Safety and Effectiveness of Short-Course AmBisome in the Treatment of Post-Kala-Azar Dermal Leishmaniasis: A Prospective Cohort Study in Bangladesh. Clin Infect Dis. 2018 Aug 16;67(5):667-675. doi: 10.1093/cid/ciy172. PMID: 29554244.	2018	https://pubmed.ncbi.nlm.nih.gov/29554244/	NCT03311607	29554244	1	1	0		NA	NA	NA	NA	2	NA	NA	3	NA	1	19	1	365	280	273	-1	1	12	NA	NA	NA	25	29.5	1	170	110	1. Patients aged ≥12 years 2. Diagnosis: skin lesions strongly suggestive of PKDL after visual examination, a history of VL treatment, and a positive serolog-ical rK39 test result	Patients with PKDL and concurrent VL, those who had received prior treatment for PKDL, those taking medication with an adverse effect profile overlapping that of AmBisome, and those with a known hypersensitivity to AmBisome were excluded. Pregnancy and breastfeeding, preexisting cardiac disease, hepatic impairment, or other severe chronic underlying diseases were also reasons for exclusion	2	NA	NA	NA		NA	NA	NA		NA
14	study_arm	1		NA			NA	NA				NA	NA	NA	NA		NA	NA	NA	NA	NA		NA	NA	NA	NA	NA	NA	NA	NA	NA	NA	NA	NA	NA	NA	NA			NA	1	NA	280	1	170	110	273	A total dose of 15 mg/kg AmBisome given in 5 doses of 3 mg/kg, infused over 2 hours in 5% dextrose solution in a biweekly dosing schedule.	8
15		NA	Pandey K, Pal B, Siddiqui NA, Lal CS, Ali V, Bimal S, Kumar A, Verma N, Das VNR, Singh SK, Topno RK, Das P. A randomized, open-label study to evaluate the efficacy and safety of liposomal amphotericin B (AmBisome) versus miltefosine in patients with post-kala-azar dermal leishmaniasis. Indian J Dermatol Venereol Leprol. 2021 Jan-Feb;87(1):34-41. doi: 10.25259/IJDVL_410_19. PMID: 33580944.	2021	https://pubmed.ncbi.nlm.nih.gov/33580944/	CTRI/2018/05/014015	33580944	1	1	0		NA	NA	NA	NA	-99	NA	NA	1	NA	1	103	1	365	100	93	-1	2	5	65	5	65	NA	26.15	1	56	44	Patients of both genders, aged between 5 and 65 years were enrolled in the study. Only quantitative polymerase chain reaction positive cases were included in the study.	Patients, seropositive for human immunodeficiency virus, hepatitis B and C, tuberculosis, suffering from any malignancy and any other infectious diseases were excluded from the study. Pregnant or lactating women were also excluded.	2	NA	NA	NA		NA	NA	NA		NA
15	study_arm	1		NA			NA	NA				NA	NA	NA	NA		NA	NA	NA	NA	NA		NA	NA	NA	NA	NA	NA	NA	NA	NA	NA	NA	NA	NA	NA	NA			NA	1	NA	50	1	19	31	47	liposomal amphotericin B for a total dose of 30 mg/kg, administered in six doses of 5 mg/kg, biweekly for 3 weeks	8
15	study_arm	2		NA			NA	NA				NA	NA	NA	NA		NA	NA	NA	NA	NA		NA	NA	NA	NA	NA	NA	NA	NA	NA	NA	NA	NA	NA	NA	NA			NA	1	NA	50	1	37	13	46	Miltefosine in the dose of 2.5 mg/kg or 100 mg/day for 12 weeks	10
16		NA	Bhandari V, Kulshrestha A, Deep DK, Stark O, Prajapati VK, Ramesh V, Sundar S, Schonian G, Dujardin JC, Salotra P. Drug susceptibility in Leishmania isolates following miltefosine treatment in cases of visceral leishmaniasis and post kala-azar dermal leishmaniasis. PLoS Negl Trop Dis. 2012;6(5):e1657. doi: 10.1371/journal.pntd.0001657. Epub 2012 May 22. PMID: 22629478.	2012	https://pubmed.ncbi.nlm.nih.gov/22629478/	-1	22629478	1	1	0		NA	NA	NA	NA	0	NA	NA	4	NA	1	103	1	365	8	8	-1	1	NA	NA	NA	NA	24	26.87	1	8	0	-99	-99	2	NA	NA	NA		NA	NA	NA		NA
16	study_arm	1		NA			NA	NA				NA	NA	NA	NA		NA	NA	NA	NA	NA		NA	NA	NA	NA	NA	NA	NA	NA	NA	NA	NA	NA	NA	NA	NA			NA	1	NA	8	1	8	0	8	Miltefosine for 60 days (50 mg capsule, thrice daily)	10
17		NA	Neogy AB, Nandy A, Chowdhury AB. Leishmanin test in post-kala-azar dermal leishmaniasis. Trans R Soc Trop Med Hyg. 1990 Jan-Feb;84(1):58. doi: 10.1016/0035-9203(90)90381-n. PMID: 2345927.	1990	https://pubmed.ncbi.nlm.nih.gov/2345927/	-1	2345927	1	1	0		NA	NA	NA	NA	0	NA	NA	4	NA	1	103	1	240	10	10	-1	1	NA	NA	NA	NA	NA	NA	0	NA	NA	Our studies included 10 PKDL patients with a past history of kala-azar.	-99	2	NA	NA	NA		NA	NA	NA		NA
17	study_arm	1		NA			NA	NA				NA	NA	NA	NA		NA	NA	NA	NA	NA		NA	NA	NA	NA	NA	NA	NA	NA	NA	NA	NA	NA	NA	NA	NA			NA	1	NA	10	0	NA	NA	10	sodium antimony gluconate (Gluconate Pvt. ltd, India) by intramuscular injections (10 mg per kg body weight) daily for 3 months.	19
18		NA	el Hassan AM, Ghalib HW, Zijlstra EE, Eltoum IA, Satti M, Ali MS, Ali HM. Post kala-azar dermal leishmaniasis in the Sudan: clinical features, pathology and treatment. Trans R Soc Trop Med Hyg. 1992 May-Jun;86(3):245-8. doi: 10.1016/0035-9203(92)90294-m. PMID: 1329273.	1992	https://pubmed.ncbi.nlm.nih.gov/1329273/	-99	1329273	1	1	0		NA	NA	NA	NA	0	NA	NA	4	NA	1	211	2	365	19	19	-1	1	NA	NA	2	30	12	16	1	10	9	-99	-99	2	NA	NA	NA		NA	NA	NA		NA
18	study_arm	1		NA			NA	NA				NA	NA	NA	NA		NA	NA	NA	NA	NA		NA	NA	NA	NA	NA	NA	NA	NA	NA	NA	NA	NA	NA	NA	NA			NA	1	NA	19	1	10	9	19	intravenous sodium stibogluconate at 20 mg/kg daily for 30 days.	18
19		NA	Das ML, Deb M, Karki BM, Sarif M, Khanal B, Bhattacharya SK, Agrawal S, Koirala S. Use of rK39 for diagnosis of post kala-azar dermal leishmaniasis in Nepal. Southeast Asian J Trop Med Public Health. 2007 Jul;38(4):619-25. PMID: 17882997.	2007	https://pubmed.ncbi.nlm.nih.gov/17882997/	-99	17882997	1	1	0		NA	NA	NA	NA	0	NA	NA	5	NA	1	156	1	365	25	NA	-1	1	NA	NA	NA	NA	NA	NA	0	NA	NA	Twenty-five had suffered previously from KA and were treated with sodium antimony gluconate (SAG). Another five had skin conditions that looked like PKDL.	-99	2	NA	NA	NA		NA	NA	NA		NA
19	study_arm	1		NA			NA	NA				NA	NA	NA	NA		NA	NA	NA	NA	NA		NA	NA	NA	NA	NA	NA	NA	NA	NA	NA	NA	NA	NA	NA	NA			NA	1	NA	25	0	NA	NA	10	intramuscular sodium antimony gluconate (SAG) 20mg/kg body weight/day	19
20		NA	Musa AM, Khalil EA, Mahgoub FA, Elgawi SH, Modabber F, Elkadaru AE, Aboud MH, Noazin S, Ghalib HW, El-Hassan AM; Leishmaniasis Research Group/Sudan. Immunochemotherapy of persistent post-kala-azar dermal leishmaniasis: a novel approach to treatment. Trans R Soc Trop Med Hyg. 2008 Jan;102(1):58-63. doi: 10.1016/j.trstmh.2007.08.006. Epub 2007 Oct 25. PMID: 17963805.	2008	https://pubmed.ncbi.nlm.nih.gov/17963805/	-99	17963805	1	1	-99		NA	NA	NA	NA	2	NA	NA	1	NA	1	211	2	90	30	30	-1	2	7	60	NA	NA	NA	NA	1	23	7	Patients who fulfilled the following criteria were enrolled: males and females≥7 to 60 years of age; PKDL skin rash of >6 months duration following a history of successful treatment for VL; normal ECG and positive serology for leishmaniasis (rK39 dipstick).	Patients with concurrent or chronic illnesses (iridocyclitis, TB, diabetes mellitus, leprosy, epilepsy, hyper-tension, suspected kala-azar, etc.), pregnancy or lactation were excluded. Known allergy to any of the vaccine components (e.g. BCG, alum), allergic conditions requiring medical treatment (especially steroids and levamisole) and known immunological deficiency (including HIV) were addition…	2	NA	NA	NA		NA	NA	NA		NA
20	study_arm	1		NA			NA	NA				NA	NA	NA	NA		NA	NA	NA	NA	NA		NA	NA	NA	NA	NA	NA	NA	NA	NA	NA	NA	NA	NA	NA	NA			NA	2	1	15	0	NA	NA	15	four weekly doses of 100 ug Alum/ALM + BCG (one-tenth of the 0.1 ml dose used for TB vaccination), i.m.	11
20	study_arm	2		NA			NA	NA				NA	NA	NA	NA		NA	NA	NA	NA	NA		NA	NA	NA	NA	NA	NA	NA	NA	NA	NA	NA	NA	NA	NA	NA			NA	2	1	15	0	NA	NA	15	four doses of the vaccine diluent (placebo)	11
21		NA	Musa AM, Khalil EA, Raheem MA, Zijlstra EE, Ibrahim ME, Elhassan IM, Mukhtar MM, El Hassan AM. The natural history of Sudanese post-kala-azar dermal leishmaniasis: clinical, immunological and prognostic features. Ann Trop Med Parasitol. 2002 Dec;96(8):765-72. doi: 10.1179/000349802125002211. PMID: 12625930.	2002	https://pubmed.ncbi.nlm.nih.gov/12625930/	-1	12625930	1	1	0		NA	NA	NA	NA	0	NA	NA	4	NA	1	211	2	NA	7	NA	-1	1	NA	NA	NA	NA	NA	NA	0	NA	NA	Seven of those recruited, all of whom were children, were found to have such severe PKDL, often with involvement of the oral mucosa, that they were excluded from the study.	Over a three year period (1998-2000), 227 residents of a VL-endemic area in eastern Sudan were treated for parasitologically confirmed VL. All 141 of these patients who subsequently developed PKDL were recruited for the present study, after they or, if they were children, their parents/guardians had given their informed consent.	2	NA	NA	NA		NA	NA	NA		NA
21	study_arm	1		NA			NA	NA				NA	NA	NA	NA		NA	NA	NA	NA	NA		NA	NA	NA	NA	NA	NA	NA	NA	NA	NA	NA	NA	NA	NA	NA			NA	1	NA	7	0	NA	NA	-99	For 3 months with daily intravenous injections of sodium stibogluconate at 20 mg/kg/day.	18
22		NA	Katara GK, Ansari NA, Verma S, Ramesh V, Salotra P. Foxp3 and IL-10 expression correlates with parasite burden in lesional tissues of post kala azar dermal leishmaniasis (PKDL) patients. PLoS Negl Trop Dis. 2011;5(5):e1171. doi: 10.1371/journal.pntd.0001171. Epub 2011 May 31. PMID: 21655313.	2011	https://pubmed.ncbi.nlm.nih.gov/21655313/	-99	21655313	1	1	0		NA	NA	NA	NA	0	NA	NA	4	NA	1	103	1	30	25	8	-1	1	NA	NA	19	52	NA	27.72	1	22	3	-99	-99	2	NA	NA	NA		NA	NA	NA		NA
22	study_arm	1		NA			NA	NA				NA	NA	NA	NA		NA	NA	NA	NA	NA		NA	NA	NA	NA	NA	NA	NA	NA	NA	NA	NA	NA	NA	NA	NA			NA	1	NA	25	1	22	3	8	Miltefosine (150 mg/day) for 2 months.	10
23		NA	Basher A, Rashid MM, Habibullah AM, Nath R, Akter D, Chowdhury IH, Azim A, Nath P, Faiz MA. Miltefosine Induced Reduced Male Fertility Capacity after Treatment of Post Kala-azar Dermal Leishmaniasis, Bangladesh. Mymensingh Med J. 2019 Apr;28(2):328-332. PMID: 31086147.	2019	http://www.ncbi.nlm.nih.gov/pubmed/31086147	-1	31086147	1	1	0		NA	NA	NA	NA	0	NA	NA	4	NA	1	19	1	NA	29	NA	-1	1	14.1	NA	16	45	26	NA	1	29	0	Male patients above 14 years old (after the puberty period of Male) with PKDL who came to the hospital for routine follow up after treatment, were enrolled between January to March, 2017. PKDL (nodules, papules, plaques, or macules) patients diagnosed by qualified and trained medical doctors at SKKRC, Mymensingh, were confirmed by Slit Skin Smear (SSS) microscopy and PCR, with or without history …	Patients with concomitant diseases reported by themselves or by the attending doctors were excluded from the study.	2	NA	NA	NA		NA	NA	NA		NA
23	study_arm	1		NA			NA	NA				NA	NA	NA	NA		NA	NA	NA	NA	NA		NA	NA	NA	NA	NA	NA	NA	NA	NA	NA	NA	NA	NA	NA	NA			NA	1	NA	29	1	29	0	-99	Miltefosine was administered at a target dose of 2.5mg/kg/day for 12 weeks. Patients ≥25kg received 100mg per day: One capsule (50mg) in the morning and evening with meals	10
24		NA	Ganguly S, Saha P, Chatterjee M, Roy S, Ghosh TK, Guha SK, Kundu PK, Bera DK, Basu N, Maji AK. PKDL--A Silent Parasite Pool for Transmission of Leishmaniasis in Kala-azar Endemic Areas of Malda District, West Bengal, India. PLoS Negl Trop Dis. 2015 Oct 20;9(10):e0004138. doi: 10.1371/journal.pntd.0004138. PMID: 26485704.	2015	https://pubmed.ncbi.nlm.nih.gov/26485704/	-1	26485704	1	1	0		NA	NA	NA	NA	0	NA	NA	4	NA	1	103	1	545	26	25	-1	2	NA	NA	5	42	NA	NA	1	14	12	Signs of PKDL and a positive antileishmanial antibody by RDT and leishmanial DNA by PCR.	Patients with a negative antileishmanial antibody by RDT and leishmanial DNA by PCR.	2	NA	NA	NA		NA	NA	NA		NA
24	study_arm	1		NA			NA	NA				NA	NA	NA	NA		NA	NA	NA	NA	NA		NA	NA	NA	NA	NA	NA	NA	NA	NA	NA	NA	NA	NA	NA	NA			NA	1	NA	10	1	5	5	10	SSG was given at a dose of 20 mg/kg IM for 90-120 days	18
24	study_arm	2		NA			NA	NA				NA	NA	NA	NA		NA	NA	NA	NA	NA		NA	NA	NA	NA	NA	NA	NA	NA	NA	NA	NA	NA	NA	NA	NA			NA	1	NA	16	1	9	7	15	Miltefosine orally for 12 weeks at dose-children aged 2-11 years, 2.5 mg/kg per day,12 years and<25 kg body weight, 50 mg/day, 25-50 kg body weight, 100 mg/day, >50 kg body weight, 150 mg/day.	10
25		NA	Pandey K, Pal B, Das VNR, Murti K, Lal CS, Verma N, Bimal S, Ali V, Verma RB, Topno RK, Siddiqi NA, Das P. Safety and efficacy of a combination of paromomycin and miltefosine for two vs. three courses in patients with post-kala-azar dermal leishmaniasis: an observational pilot study. Br J Dermatol. 2017 Aug;177(2):557-559. doi: 10.1111/bjd.15119. Epub 2017 Jul 2. PMID: 27781268.	2017	https://pubmed.ncbi.nlm.nih.gov/27781268/	CTRI/2016/04/006898	27781268	1	1	0		NA	NA	NA	NA	0	NA	NA	1	NA	1	103	1	365	30	30	-1	2	5	65	NA	NA	NA	28	1	26	4	Patients of both sexes, aged between 5-65 years and diagnosed clinically with skin lesions consistent with PKDL were subjected to parasitological confirmation for PKDL. PKDL was confirmed by microscopic visualization of leishmania amastigote in slit skin smear stained with Giemsa.	Patients seropositive for human immunodeficiency virus, hepatitis B, hepatitis C, hearing impairment and pregnant or lactating women were excluded.	2	NA	NA	NA		NA	NA	NA		NA
25	study_arm	1		NA			NA	NA				NA	NA	NA	NA		NA	NA	NA	NA	NA		NA	NA	NA	NA	NA	NA	NA	NA	NA	NA	NA	NA	NA	NA	NA			NA	2	1	15	1	14	1	15	Intramuscular injection of paromomycin (11 mg/kg) daily for 10 days for two courses with a gap of 15 days	12
25	study_arm	2		NA			NA	NA				NA	NA	NA	NA		NA	NA	NA	NA	NA		NA	NA	NA	NA	NA	NA	NA	NA	NA	NA	NA	NA	NA	NA	NA			NA	2	1	30	1	26	4	30	Intramuscular injection of paromomycin (11 mg/kg) daily for 10 days for three courses with a gap of 15 days.	12
26		NA	Hossain F, Ghosh P, Khan MAA, Duthie MS, Vallur AC, Picone A, Howard RF, Reed SG, Mondal D. Real-time PCR in detection and quantitation of Leishmania donovani for the diagnosis of Visceral Leishmaniasis patients and the monitoring of their response to treatment. PLoS One. 2017 Sep 28;12(9):e0185606. doi: 10.1371/journal.pone.0185606. PMID: 28957391.	2017	https://pubmed.ncbi.nlm.nih.gov/28957391/	-1	28957391	1	1	0		NA	NA	NA	NA	0	NA	NA	5	NA	1	19	1	NA	40	40	-1	1	NA	NA	NA	NA	NA	29.95	1	29	11	40 patients showing characteristic skin rash and with a history of VL, who were treated for VL in the past and were positive for rK39 RDT, were selected as PKDL cases.	-99	2	NA	NA	NA		NA	NA	NA		NA
26	study_arm	1		NA			NA	NA				NA	NA	NA	NA		NA	NA	NA	NA	NA		NA	NA	NA	NA	NA	NA	NA	NA	NA	NA	NA	NA	NA	NA	NA			NA	1	NA	40	1	29	11	-99	Miltefosine, 100 mg/day, orally for 12weeks for patients weighing >25 kg and 50mg orally per day for 12weeks for patients weighing <25kg.	10
27		NA	Zijlstra EE, Siddig Ali M, el-Hassan AM, Hofland HW, el-Toum I, Satti M, Ghalib HW. The treatment of kala-azar in the Sudan with sodium stibogluconate: a randomized trial of three dosage regimens. Trans R Soc Trop Med Hyg. 1993 May-Jun;87(3):307-9. doi: 10.1016/0035-9203(93)90140-l. PMID: 8236402.	1993	https://pubmed.ncbi.nlm.nih.gov/8236402/	-99	8236402	1	1	0		NA	NA	NA	NA	0	NA	NA	4	NA	1	211	2	365	2	2	-1	1	NA	NA	3	40	NA	NA	NA	NA	NA	-99	-99	2	NA	NA	NA		NA	NA	NA		NA
27	study_arm	1		NA			NA	NA				NA	NA	NA	NA		NA	NA	NA	NA	NA		NA	NA	NA	NA	NA	NA	NA	NA	NA	NA	NA	NA	NA	NA	NA			NA	1	NA	2	0	NA	NA	2	Sodium stibogluconate at 20mg/kg/day for 30 days.	18
28		NA	Modak, D & Basu, Ayan & Bhattacharya, R & Pramanik, N & Barbhuia, J & Guha, Sk. (2010). Miltefosine in Post-Kala azar Dermal Leishmaniasis (PKDL). Journal, Indian Academy of Clinical Medicine. 11. 199-203.	2010	https://www.researchgate.net/publication/271964205	-1	-99	1	1	0		NA	NA	NA	NA	-99	NA	NA	4	NA	1	103	1	365	6	6	-1	1	NA	NA	13	38	27	26	1	5	1	rK39 ELISA test, done in all patients, was found to bepositive in all. Diagnosis was confirmed by demonstrationof LD bodies in slit- skin smear preparation among 4patients and by skin biopsy in 2 patients.Fig. 1: Before treatment.Fig. 2: After treatment.Fig. 3: Before treatment.Fig. 4: After treatment.	-99	2	NA	NA	NA		NA	NA	NA		NA
28	study_arm	1		NA			NA	NA				NA	NA	NA	NA		NA	NA	NA	NA	NA		NA	NA	NA	NA	NA	NA	NA	NA	NA	NA	NA	NA	NA	NA	NA			NA	1	NA	6	1	5	1	6	Miltefosine capsule (50 mg) twice daily for 8 weeks was used in all study subjects.	10
29		NA	Ghosh P, Hasnain MG, Hossain F, Khan MAA, Chowdhury R, Faisal K, Mural MA, Baker J, Nath R, Ghosh D, Maruf S, Shomik MS, Haque R, Matlashewski G, Hamano S, Duthie MS, Mondal D. Evaluation of Real-time PCR for Diagnosis of Post-Kala-azar Dermal Leishmaniasis in Endemic Foci of Bangladesh. Open Forum Infect Dis. 2018 Sep 15;5(10):ofy234.	2018	https://pubmed.ncbi.nlm.nih.gov/30320150/	NCT02193022	30320150	1	1	-99		NA	NA	NA	NA	2	NA	NA	5	NA	1	19	1	365	83	83	-1	1	NA	NA	NA	NA	NA	10.8	NA	NA	NA	Among 91 suspected PKDL patients, 83 cases positive by microscopy or qPCR were included in the study.	-99	2	NA	NA	NA		NA	NA	NA		NA
29	study_arm	1		NA			NA	NA				NA	NA	NA	NA		NA	NA	NA	NA	NA		NA	NA	NA	NA	NA	NA	NA	NA	NA	NA	NA	NA	NA	NA	NA			NA	1	NA	83	-99	NA	NA	83	Miltefosine allometric dosing	10
30		NA	Khalil EA, Zijlstra EE, Kager PA, El Hassan AM. Epidemiology and clinical manifestations of Leishmania donovani infection in two villages in an endemic area in eastern Sudan. Trop Med Int Health. 2002 Jan;7(1):35-44.	2002	https://pubmed.ncbi.nlm.nih.gov/11851953/	-99	11851953	1	1	0		NA	NA	NA	NA	-99	NA	NA	4	NA	1	211	2	NA	47	47	-1	1	NA	NA	NA	NA	NA	NA	NA	NA	NA	-99	-99	2	NA	NA	NA		NA	NA	NA		NA
30	study_arm	1		NA			NA	NA				NA	NA	NA	NA		NA	NA	NA	NA	NA		NA	NA	NA	NA	NA	NA	NA	NA	NA	NA	NA	NA	NA	NA	NA			NA	1	NA	47	-99	NA	NA	-99	1 or 2 months' treatment of sodium stibogluconate	18
31		NA	Ramesh V, Singh R, Avishek K, Verma A, Deep DK, Verma S, Salotra P. Decline in Clinical Efficacy of Oral Miltefosine in Treatment of Post Kala-azar Dermal Leishmaniasis (PKDL) in India. PLoS Negl Trop Dis. 2015 Oct 22;9(10):e0004093. doi: 10.1371/journal.pntd.0004093. Erratum in: PLoS Negl Trop Dis. 2015 Dec;9(12):e0004289. PMID: 26492039.	2015	https://pubmed.ncbi.nlm.nih.gov/26492039/	-99	26492039	1	1	0		NA	NA	NA	NA	0	NA	NA	2	NA	1	103	1	540	86	73	-1	2	NA	NA	12	NA	NA	NA	1	64	22	Cases of PKDL (females n = 22 and males n = 64) originating from the states of Bihar, Eastern UP, Jharkhand or West Bengal that reported to Department of Dermatology, Safdarjung Hospital (SJH), New Delhi over a period of 5 years between January 2008 to December 2012 were included in this study.	Patients suffering from any other infectious disease or seropositive for human immunodeficiency virus, as well as pregnant or breast feeding women were excluded from the study.	2	NA	NA	NA		NA	NA	NA		NA
31	study_arm	1		NA			NA	NA				NA	NA	NA	NA		NA	NA	NA	NA	NA		NA	NA	NA	NA	NA	NA	NA	NA	NA	NA	NA	NA	NA	NA	NA			NA	1	NA	68	0	NA	NA	57	Oral miltefosine (Paladin Labs Inc, Montreal, Canada), 50 mg twice daily for 3 months and 2.5 mg/kg/day for 3 months in children referred as regimen I.	10
31	study_arm	2		NA			NA	NA				NA	NA	NA	NA		NA	NA	NA	NA	NA		NA	NA	NA	NA	NA	NA	NA	NA	NA	NA	NA	NA	NA	NA	NA			NA	1	NA	18	0	NA	NA	16	50 mg thrice daily for 2 months for adults referred as regimen II.	10
32		NA	Das S, Sardar AH, Abhishek K, Kumar A, Rabidas VN, Das P. Cathelicidin augments VDR-dependent anti-leishmanial immune response in Indian Post-Kala-Azar Dermal Leishmaniasis. Int Immunopharmacol. 2017 Sep;50:130-138.	2017	https://pubmed.ncbi.nlm.nih.gov/28662432/	-99	28662432	1	1	0		NA	NA	NA	NA	-99	NA	NA	4	NA	1	103	1	NA	46	46	-1	1	NA	NA	NA	NA	NA	25.48	1	27	19	KDL cases were diagnostically confirmed by rK39 strip test followed by LD body detection in Giemsa-stained lesion-biopsy specimen	-99	2	NA	NA	NA		NA	NA	NA		NA
32	study_arm	1		NA			NA	NA				NA	NA	NA	NA		NA	NA	NA	NA	NA		NA	NA	NA	NA	NA	NA	NA	NA	NA	NA	NA	NA	NA	NA	NA			NA	1	NA	46	1	27	19	46	Amphotericin B	3
33		NA	Mukherjee S, Mukhopadhyay D, Ghosh S, Barbhuiya JN, Das NK, Chatterjee M. Decreased Frequency and Secretion of CD26 Promotes Disease Progression in Indian Post Kala-azar Dermal Leishmaniasis. J Clin Immunol. 2016 Jan;36(1):85-94.	2016	https://pubmed.ncbi.nlm.nih.gov/26644312/	-99	26644312	1	1	0		NA	NA	NA	NA	-99	NA	NA	4	NA	1	103	1	120	34	34	-1	1	NA	NA	NA	NA	NA	29.5	1	26	8	The diagnosis of PKDL was primarily clinical and was corroborated by a history of VL or having been resident in an endemic zone for VL. The diagnosis was confirmed by rK39 strip test, the demonstration of LD bodies by Giemsa staining, and/or by ITS-1 PCR.	-99	2	NA	NA	NA		NA	NA	NA		NA
33	study_arm	1		NA			NA	NA				NA	NA	NA	NA		NA	NA	NA	NA	NA		NA	NA	NA	NA	NA	NA	NA	NA	NA	NA	NA	NA	NA	NA	NA			NA	1	NA	-99	-99	NA	NA	-99	sodium antimony gluconate (SAG, 20 mg/kg bw/day i.m., 4 months)	19
33	study_arm	2		NA			NA	NA				NA	NA	NA	NA		NA	NA	NA	NA	NA		NA	NA	NA	NA	NA	NA	NA	NA	NA	NA	NA	NA	NA	NA	NA			NA	1	NA	-99	-99	NA	NA	-99	miltefosine (100 mg/ day p.o., 4 months)	10
35		NA	Jaiswal P, Datta S, Sardar B, Chaudhuri SJ, Maji D, Ghosh M, Saha B, Mukhopadhyay S. Glycoproteins in circulating immune complexes are biomarkers of patients with Indian PKDL: A study from endemic districts of West Bengal, India. PLoS One. 2018 Feb 8;13(2):e0192302.	2018	https://pubmed.ncbi.nlm.nih.gov/29420575/	-99	29420575	1	1	0		NA	NA	NA	NA	-99	NA	NA	5	NA	1	103	1	181	90	18	-1	2	NA	NA	5	60	20	23.52	1	51	39	Suspected PKDL patients based on dermal lesions (macular, nodular or polymorphic) were carefully examined, individually by the clinicians. Venous blood (2ml) was collected in heparinized vials from consented patients. rK39 strip test (Kala Azar TM Rapid Test InBios International, Seattle, WA, USA) was performed by trained field assistants according to the standardized protocol. Confirmed PKDL pat…	-99	2	NA	NA	NA		NA	NA	NA		NA
35	study_arm	1		NA			NA	NA				NA	NA	NA	NA		NA	NA	NA	NA	NA		NA	NA	NA	NA	NA	NA	NA	NA	NA	NA	NA	NA	NA	NA	NA			NA	1	NA	-99	2	NA	NA	7	liposomal amphoterecin B	8
35	study_arm	2		NA			NA	NA				NA	NA	NA	NA		NA	NA	NA	NA	NA		NA	NA	NA	NA	NA	NA	NA	NA	NA	NA	NA	NA	NA	NA	NA			NA	1	NA	-99	-99	NA	NA	11	Miltefosine	10
36		NA	Zijlstra EE, el-Hassan AM, Ismael A, Ghalib HW. Endemic kala-azar in eastern Sudan: a longitudinal study on the incidence of clinical and subclinical infection and post-kala-azar dermal leishmaniasis. Am J Trop Med Hyg. 1994 Dec;51(6):826-36.	1994	https://pubmed.ncbi.nlm.nih.gov/7810819/	-99	7810819	1	1	0		NA	NA	NA	NA	-99	NA	NA	4	NA	1	211	2	360	52	31	-1	1	NA	NA	NA	NA	NA	6	1	31	21	Diagnosis of PKDL was made clinically based on the appearance of a macular,(maculo-) papular or nodular rash with the typical temporal relationship with recent kala-azar was considered indicative of the diagnosis of PKDL	-99	2	NA	NA	NA		NA	NA	NA		NA
36	study_arm	1		NA			NA	NA				NA	NA	NA	NA		NA	NA	NA	NA	NA		NA	NA	NA	NA	NA	NA	NA	NA	NA	NA	NA	NA	NA	NA	NA			NA	1	NA	-99	-99	NA	NA	-99	Patients with severe grade 2 lesions and those with grade 3 lesions were treated with daily intramuscular injections of sodium stibogluconate (Pentostam;@ Wellcome Company, London, UK), 20 mg/kg, administered by the medical assistant located in a neighbouring village.	18
37		NA	Sundar S, Singh A, Tiwari A, Shukla S, Chakravarty J, Rai M. Efficacy and Safety of Paromomycin in Treatment of Post-Kala-Azar Dermal Leishmaniasis. ISRN Parasitol. 2014 Mar 6;2014:548010. doi: 10.1155/2014/548010. PMID: 27398387.	2014	https://pubmed.ncbi.nlm.nih.gov/27398387/	-1	27398387	1	1	0		NA	NA	NA	NA	0	NA	NA	3	NA	1	103	1	360	31	24	-1	1	10	NA	NA	NA	NA	17.1	1	22	9	Patients of both sexes, aged more than 10 years, with skin lesions of PKDL (nodules, papules, plaques, or macules) identified by a qualified and trained doctor at Kala-Azar Medical Research Center, Muzaffarpur, with or without history of an episode of VL in the past, were included in the study. Only PCR and k39positive confirmed cases were included in the study.	Patients with any noncompensated or uncontrolled condition, such as active tuberculosis, malignant disease, severe malaria, HIV, or other major infectious diseases, lactation, pregnancy, or inadequate contraception in females of childbearing potential for the treatment period, were also excluded from the study.	2	NA	NA	NA		NA	NA	NA		NA
37	study_arm	1		NA			NA	NA				NA	NA	NA	NA		NA	NA	NA	NA	NA		NA	NA	NA	NA	NA	NA	NA	NA	NA	NA	NA	NA	NA	NA	NA			NA	1	NA	31	1	22	9	24	daily paromomycin 11mg/kg (base) intramuscularly for 45 days.	12
38		NA	Sundar S, Sinha P, Jha TK, Chakravarty J, Rai M, Kumar N, Pandey K, Narain MK, Verma N, Das VN, Das P, Berman J, Arana B. Oral miltefosine for Indian post-kala-azar dermal leishmaniasis: a randomised trial. Trop Med Int Health. 2013 Jan;18(1):96-100.	2013	https://pubmed.ncbi.nlm.nih.gov/23136856/	-99	23136856	1	1	0		NA	NA	NA	NA	2	NA	NA	1	NA	1	103	1	360	36	31	-1	2	12	NA	NA	NA	NA	27	1	23	13	Patients had to be 12 years of age, with nodules and papules consistent with post-kala-azar dermal leishmania-sis and with parasitological confirmation of Leishmania infection by visualising amastigotes in smears of slit-skin or skin snip specimens from one papule or nodule.	Exclu-sion criteria were clinically meaningful abnormalities oflaboratory tests (haematology, liver function tests, kidney function tests), any uncontrolled clinical condition includ-ing HIV or other major infectious diseases, lactation or pregnancy, or treatment with any antileishmanial drug within the previous 12 weeks	2	NA	NA	NA		NA	NA	NA		NA
38	study_arm	1		NA			NA	NA				NA	NA	NA	NA		NA	NA	NA	NA	NA		NA	NA	NA	NA	NA	NA	NA	NA	NA	NA	NA	NA	NA	NA	NA			NA	1	NA	18	1	15	3	15	Miltefosine	10
38	study_arm	2		NA			NA	NA				NA	NA	NA	NA		NA	NA	NA	NA	NA		NA	NA	NA	NA	NA	NA	NA	NA	NA	NA	NA	NA	NA	NA	NA			NA	1	NA	18	1	10	8	16	Miltefosine	10
39		NA	Sundar S, Singh A, Chakravarty J, Rai M. Efficacy and safety of miltefosine in treatment of post-kala-azar dermal leishmaniasis. ScientificWorldJournal. 2015;2015:414378.	2015	https://pubmed.ncbi.nlm.nih.gov/25685839/	-99	25685839	1	1	0		NA	NA	NA	NA	2	NA	NA	3	NA	1	103	1	360	33	29	-1	1	10	NA	NA	NA	NA	NA	0	NA	NA	Patients of both sexes, aged more than 10 years, with skin lesions consistent with PKDL (nodules, papules, plaques, or macules) identified by a qualified and trained doctor at Kala-Azar Medical Research Center, Muzaffarpur, Bihar, with or without history of an episode of VL in the past were included in the study.	Exclusion criteria were laboratory biochemical abnor-malities (platelet count<100×109/L, leukocyte count<2.5×109/L, hemoglobin<8.0 g/100 mL, liver function tests≥3times the upper limit of normal range, bilirubin≥2timestheupper limit of normal range, and serum creatinine or bloodurea nitrogen≥1.5 times the upper limit of normal range);major surgery within the last 2 weeks; any noncompensated or un…	2	NA	NA	NA		NA	NA	NA		NA
39	study_arm	1		NA			NA	NA				NA	NA	NA	NA		NA	NA	NA	NA	NA		NA	NA	NA	NA	NA	NA	NA	NA	NA	NA	NA	NA	NA	NA	NA			NA	1	NA	33	0	NA	NA	29	miltefosine	10
40		NA	Ghosh S, Das NK, Mukherjee S, et al. Inadequacy of 12-Week Miltefosine Treatment for Indian Post-Kala-Azar Dermal Leishmaniasis. Am J Trop Med Hyg. 2015;93(4):767-769. doi:10.4269/ajtmh.14-0721	2015	https://www.ncbi.nlm.nih.gov/pmc/articles/PMC4596597/	-99	26175030	1	1	0		NA	NA	NA	NA	-99	NA	NA	3	NA	1	103	1	2373	27	18	-1	1	NA	NA	10	60	30	NA	1	24	3	Diagnosis was based on the presence of symmetrically distributed erythematous papules/plaques/nodules and/or hypopigmented macules mostly occupying the face (muzzle area) followed by trunk and extremities, along with a suggestive history of cured VL. PKDL was confirmed by polymerase chain reaction (PCR) of internal transcribed spacer 1 (ITS1) region of Leishmania sp., rK39 strip test along with t…	-99	2	NA	NA	NA		NA	NA	NA		NA
40	study_arm	1		NA			NA	NA				NA	NA	NA	NA		NA	NA	NA	NA	NA		NA	NA	NA	NA	NA	NA	NA	NA	NA	NA	NA	NA	NA	NA	NA			NA	1	NA	27	0	NA	NA	18	miltefosine	10
40	study_arm	2		NA			NA	NA				NA	NA	NA	NA		NA	NA	NA	NA	NA		NA	NA	NA	NA	NA	NA	NA	NA	NA	NA	NA	NA	NA	NA	NA			NA	NA	NA	NA		NA	NA	NA		NA
41		NA	Garg VK, Agrawal S, Rani S, Joshi A, Agarwalla A, Das ML, Koirala S. Post-kala-azar dermal leishmaniasis in Nepal. Int J Dermatol. 2001 Mar;40(3):179-84.	2001	https://pubmed.ncbi.nlm.nih.gov/11422520/	-99	11422520	1	1	0		NA	NA	NA	NA	2	NA	NA	4	NA	1	156	1	72	22	NA	-1	1	NA	NA	4	62	NA	22.57	1	13	9	suspected cases underwent cutaneous examination, slit smear examination and past history of VL obtained	-99	2	NA	NA	NA		NA	NA	NA		NA
41	study_arm	1		NA			NA	NA				NA	NA	NA	NA		NA	NA	NA	NA	NA		NA	NA	NA	NA	NA	NA	NA	NA	NA	NA	NA	NA	NA	NA	NA			NA	1	NA	22	1	13	9	-99	sodium antimony gluconate (SAG)	11
42		NA	Ramesh V, Misra RS, Saxena U, Mukherjee A. Post-kala-azar dermal leishmaniasis: a clinical and therapeutic study. Int J Dermatol. 1993 Apr;32(4):272-5. doi: 10.1111/j.1365-4362.1993.tb04266.x. PMID: 8387467.	1993	https://pubmed.ncbi.nlm.nih.gov/8387467/	-99	8387467	1	1	0		NA	NA	NA	NA	2	NA	NA	4	NA	1	103	1	1800	18	14	-1	1	NA	NA	10	50	NA	NA	1	17	1	A complete history, particularly with reference to previous history of VL, and clinical features were noted. Slit-skin smears were taken and stained by both Ziehi-Neelsen's and Giemsa's technique to detect acid-fast bacilli (AFB) and Leishman-Donovan bodies (LDB) respectively.	-99	2	NA	NA	NA		NA	NA	NA		NA
42	study_arm	1		NA			NA	NA				NA	NA	NA	NA		NA	NA	NA	NA	NA		NA	NA	NA	NA	NA	NA	NA	NA	NA	NA	NA	NA	NA	NA	NA			NA	1	NA	18	0	NA	NA	14	sodium antimony gluconate (SAG)	11
43		NA	Thakur, C. P., Kumar, K., Sinha, P. K., Mishra, B. N., & Pandey, A. K. (1987). Treatment of post-kala-azar dermal leishmaniasis with sodium stibogluconate. British medical journal (Clinical research ed.), 295(6603), 886-887.	1987	https://www.ncbi.nlm.nih.gov/pmc/articles/PMC1247932/	-99	2823955	1	1	0		NA	NA	NA	NA	UNK	NA	NA	1	NA	1	103	1	365	108	NA	-1	3	NA	NA	4	72	NA	23.7	1	56	52	100 patients definitely had post-kala-azar dermal leishmaniasis and had had no drug treatment for six months, and eight patients with morphological features of the disease (six with a doubtful history of kala-azar, two with no history) were also included.	-99	2	NA	NA	NA		NA	NA	NA		NA
43	study_arm	1		NA			NA	NA				NA	NA	NA	NA		NA	NA	NA	NA	NA		NA	NA	NA	NA	NA	NA	NA	NA	NA	NA	NA	NA	NA	NA	NA			NA	1	NA	-99	0	NA	NA	-99	sodium stibogluconate	18
43	study_arm	2		NA			NA	NA				NA	NA	NA	NA		NA	NA	NA	NA	NA		NA	NA	NA	NA	NA	NA	NA	NA	NA	NA	NA	NA	NA	NA	NA			NA	1	NA	-99	0	NA	NA	-99	sodium stibogluconate	18
43	study_arm	3		NA			NA	NA				NA	NA	NA	NA		NA	NA	NA	NA	NA		NA	NA	NA	NA	NA	NA	NA	NA	NA	NA	NA	NA	NA	NA	NA			NA	1	NA	-99	0	NA	NA	-99	Sodium Stibogluconage	18
45		NA	Ganguly S, Das NK, Panja M, Pal S, Modak D, Rahaman M, Mallik S, Guha SK, Pramanik N, Goswami R, Barbhuiya JN, Saha B, Chatterjee M. Increased levels of interleukin-10 and IgG3 are hallmarks of Indian post-kala-azar dermal leishmaniasis. J Infect Dis. 2008 Jun 15;197(12):1762-71.	2008	https://pubmed.ncbi.nlm.nih.gov/18444882/	-99; -1	18444882	1	1	0		NA	NA	NA	NA	-99	NA	NA	4	NA	1	103	1	30	18	14	-1	1	NA	NA	6	47	NA	26.95	1	14	12	Diagnosis of PKDL was based on clinical features and a historyof VL and was corroborated by rK39 strip test [10], ELISA for anti-leishmanial antibodies [11], and the presence of Leishman-Donovan bodies in dermal lesions.	-99	2	NA	NA	NA		NA	NA	NA		NA
45	study_arm	1		NA			NA	NA				NA	NA	NA	NA		NA	NA	NA	NA	NA		NA	NA	NA	NA	NA	NA	NA	NA	NA	NA	NA	NA	NA	NA	NA			NA	1	NA	18	1	11	5	14	sodium antimony gluconate (20 mg/kg/day for 3 months)	18
46		NA	Verma S, Bhandari V, Avishek K, Ramesh V, Salotra P. Reliable diagnosis of post-kala-azar dermal leishmaniasis (PKDL) using slit aspirate specimen to avoid invasive sampling procedures. Trop Med Int Health. 2013 Mar;18(3):268-75.	2013	https://pubmed.ncbi.nlm.nih.gov/23279800/	-99	23279800	1	1	0		NA	NA	NA	NA	2	NA	NA	5	NA	1	103	1	365	74	74	-1	2	NA	NA	9	50	25	27.78	2	NA	NA	patients diagnosed as PKDL on clinico-histopathological observations, were included in this study.	-99	2	NA	NA	NA		NA	NA	NA		NA
46	study_arm	1		NA			NA	NA				NA	NA	NA	NA		NA	NA	NA	NA	NA		NA	NA	NA	NA	NA	NA	NA	NA	NA	NA	NA	NA	NA	NA	NA			NA	1	NA	-99	-99	NA	NA	-99	SAG (20 mg/kg/day)	18
46	study_arm	2		NA			NA	NA				NA	NA	NA	NA		NA	NA	NA	NA	NA		NA	NA	NA	NA	NA	NA	NA	NA	NA	NA	NA	NA	NA	NA	NA			NA	1	NA	-99	-99	NA	NA	-99	oral miltefosine (150 mg/day) for 2 months	10
47		NA	Moulik S, Chaudhuri SJ, Sardar B, Ghosh M, Saha B, Das NK, Chatterjee M. Monitoring of Parasite Kinetics in Indian Post-Kala-azar Dermal Leishmaniasis. Clin Infect Dis. 2018 Jan 18;66(3):404-410.	2018	https://pubmed.ncbi.nlm.nih.gov/29020350/	-99; -1	29020350	1	1	0		NA	NA	NA	NA	-99	NA	NA	4	NA	1	103	1	180	182	62	-1	2	NA	NA	NA	NA	29	NA	1	118	66	diagnosis of PKDL was confirmed by the rK39 strip test from blood and internal transcribed spacer-1 (ITS1)	None suffered from any coinfection or preexisting disease, and pregnant women were excluded	2	NA	NA	NA		NA	NA	NA		NA
47	study_arm	1		NA			NA	NA				NA	NA	NA	NA		NA	NA	NA	NA	NA		NA	NA	NA	NA	NA	NA	NA	NA	NA	NA	NA	NA	NA	NA	NA			NA	1	NA	84	-99	NA	NA	24	miltefosine (50 mg orally twice daily for 12 weeks)	10
47	study_arm	2		NA			NA	NA				NA	NA	NA	NA		NA	NA	NA	NA	NA		NA	NA	NA	NA	NA	NA	NA	NA	NA	NA	NA	NA	NA	NA	NA			NA	1	NA	98	-99	NA	NA	38	LAmB (5 mg/kg)	8
48		NA	Ramesh V, Dixit KK, Sharma N, Singh R, Salotra P. Assessing the Efficacy and Safety of Liposomal Amphotericin B and Miltefosine in Combination for Treatment of Post Kala-Azar Dermal Leishmaniasis. J Infect Dis. 2020 Feb 3;221(4):608-617.	2020	https://pubmed.ncbi.nlm.nih.gov/31854451/	-99, -1	31854451	1	1	0		NA	NA	NA	NA	-99	NA	NA	2	NA	1	103	1	540	32	32	-1	2	NA	NA	9	60	21	25.75	1	25	7	-Microscopy/Q-PCR positive using slit aspirate. -LFT/KFT within normal limits.	-Pregnant/Lactating women. -Other infectious systemic ailments	2	NA	NA	NA		NA	NA	NA		NA
48	study_arm	1		NA			NA	NA				NA	NA	NA	NA		NA	NA	NA	NA	NA		NA	NA	NA	NA	NA	NA	NA	NA	NA	NA	NA	NA	NA	NA	NA			NA	1	NA	16	1	13	3	16	Miltefosin orally of 100 mg/day, except for 3 children between the ages of 9-12 weighing <25kg who received 50 mg/day	10
48	study_arm	2		NA			NA	NA				NA	NA	NA	NA		NA	NA	NA	NA	NA		NA	NA	NA	NA	NA	NA	NA	NA	NA	NA	NA	NA	NA	NA	NA			NA	2	1	16	1	12	4	16	Three IV injections of LAmB (5 mg/kg body weight) given on days 1, 8, and 15	8
49		NA	Ramesh V, Katara GK, Verma S, Salotra P. Miltefosine as an effective choice in the treatment of post-kala-azar dermal leishmaniasis. Br J Dermatol. 2011 Aug;165(2):411-4. doi: 10.1111/j.1365-2133.2011.10402.x. PMID: 21561437.	2011	https://pubmed.ncbi.nlm.nih.gov/21561437/	-99; -1	21561437	1	1	0		NA	NA	NA	NA	-99	NA	NA	3	NA	1	103	1	365	26	24	-1	1	NA	NA	17	60	NA	NA	1	20	4	patients with PKD	Pregnant or lactating women and patients with systemic ailments including human immunodeficiency virus were excluded.	2	NA	NA	NA		NA	NA	NA		NA
49	study_arm	1		NA			NA	NA				NA	NA	NA	NA		NA	NA	NA	NA	NA		NA	NA	NA	NA	NA	NA	NA	NA	NA	NA	NA	NA	NA	NA	NA			NA	1	NA	26	1	21	5	24	Miltefosine capsules 50 mg three times daily	10
49	study_arm	2		NA			NA	NA				NA	NA	NA	NA		NA	NA	NA	NA	NA		NA	NA	NA	NA	NA	NA	NA	NA	NA	NA	NA	NA	NA	NA	NA			NA	NA	NA	NA		NA	NA	NA		NA
50		NA	Rathi SK, Pandhi RK, Khanna N, Chopra P. Therapeutic trial of sodium antimony gluconate alone and in combination with ketoconazole in post-kala-azar dermal leishmaniasis. Indian J Dermatol Venereol Leprol. 2003 Nov-Dec;69(6):392-3.	2003	https://pubmed.ncbi.nlm.nih.gov/17642948/	-99	17642948	1	1	0		NA	NA	NA	NA	2	NA	NA	1	NA	1	103	1	540	10	10	-1	2	NA	NA	18	30	NA	NA	1	9	1	patients with clinical lesions suggestive of PKDL were included in the study. The diagnosis was based on clinical and histopathological examination. A tissue smear was made to demonstrate Leishmania donovani bodies. A slit skin smear was done to exclude acid-fast bacilli.	A slit skin smear was done to exclude acid-fast bacilli.	2	NA	NA	NA		NA	NA	NA		NA
50	study_arm	1		NA			NA	NA				NA	NA	NA	NA		NA	NA	NA	NA	NA		NA	NA	NA	NA	NA	NA	NA	NA	NA	NA	NA	NA	NA	NA	NA			NA	1	NA	5	0	NA	NA	5	20 mg/kg sodium antimony gluconate daily	19
50	study_arm	2		NA			NA	NA				NA	NA	NA	NA		NA	NA	NA	NA	NA		NA	NA	NA	NA	NA	NA	NA	NA	NA	NA	NA	NA	NA	NA	NA			NA	2	1	5	0	NA	NA	5	20 mg/kg intravenous sodium antimony gluconate per day	19
52		NA	Singh RP, Picado A, Alam S, Hasker E, Singh SP, Ostyn B, Chappuis F, Sundar S, Boelaert M. Post-kala-azar dermal leishmaniasis in visceral leishmaniasis-endemic communities in Bihar, India. Trop Med Int Health. 2012 Nov;17(11):1345-8.	2012	https://pubmed.ncbi.nlm.nih.gov/22882665/	-99; -1	22882665	1	1	1	Picado A, Singh SP, Rijal Set al.(2010) Long lasting insecticidal nets for prevention of Leishmania donovani infection in India and Nepal: paired cluster randomised trial.BMJ,341,c6760	NA	NA	NA	NA	-99	NA	NA	4	NA	1	103	1	NA	6	5	-1	2	NA	NA	7	34	13	14.4	1	5	4	An individual with multiple hypopigmented macules, papules or nodules with no loss of sensitivity was considered a probable PKDL case.	other skin conditions	2	NA	NA	NA		NA	NA	NA		NA
52	study_arm	1		NA			NA	NA				NA	NA	NA	NA		NA	NA	NA	NA	NA		NA	NA	NA	NA	NA	NA	NA	NA	NA	NA	NA	NA	NA	NA	NA			NA	1	NA	3	-99	NA	NA	2	miltefosine	10
52	study_arm	2		NA			NA	NA				NA	NA	NA	NA		NA	NA	NA	NA	NA		NA	NA	NA	NA	NA	NA	NA	NA	NA	NA	NA	NA	NA	NA	NA			NA	1	NA	3	1	3	0	3	Amphotericin B	6
53		NA	Chowdhury S, Haque F, al-Masum A, el Harith A, Karim E. Positive response to sodium antimony gluconate administration in visceral leishmaniasis seropositive patients. Am J Trop Med Hyg. 1991 Apr;44(4):390-3.	1991	https://pubmed.ncbi.nlm.nih.gov/1645929/	-99; -1	1645929	1	1	0		NA	NA	NA	NA	-99	NA	NA	4	NA	1	19	1	365	45	45	-1	1	NA	NA	NA	NA	NA	NA	NA	NA	NA	45 were suspected for PKDL based on a case history of VL and the appearance of depigmented areas or tiny nodules on the skin	-99	2	NA	NA	NA		NA	NA	NA		NA
53	study_arm	1		NA			NA	NA				NA	NA	NA	NA		NA	NA	NA	NA	NA		NA	NA	NA	NA	NA	NA	NA	NA	NA	NA	NA	NA	NA	NA	NA			NA	1	NA	45	-99	NA	NA	45	20 mg/kg sodium antimony gluconate for six courses of 20 days with 10 days in between each two courses	19
54		NA	Elhassan AM, Ali MS, Zijlstra E, Eltoum IA, Ghalib HW, Ahmed HM. Post-kala-azar dermal leishmaniasis in the Sudan: peripheral neural involvement. Int J Dermatol. 1992 Jun;31(6):400-3.	1992	https://pubmed.ncbi.nlm.nih.gov/1512091/	-99; -1	1512091	1	1	0		NA	NA	NA	NA	-99	NA	NA	4	NA	2	211+208	2	NA	18	3	-1	1	NA	NA	NA	NA	NA	NA	NA	NA	NA	The diagnosis of PKDL was confirmed in sus-pected cases by the demonstration of leishmania parasites inslit smear and/or skin biopsy of the lesion. The direct aggluti-nation test (DAT), which detects antibodies against leishmania,was performed on finger prick blood.^ A titer greater than1/3200 was regarded as positive	-99	2	NA	NA	NA		NA	NA	NA		NA
54	study_arm	1		NA			NA	NA				NA	NA	NA	NA		NA	NA	NA	NA	NA		NA	NA	NA	NA	NA	NA	NA	NA	NA	NA	NA	NA	NA	NA	NA			NA	1	NA	18	-99	NA	NA	3	20 mg/kg intravenous sodium stibogluconate daily for 30 days	18
55		NA	Jensen AT, Gasim S, Moller T, Ismail A, Gaafar A, Kemp M, el Hassan AM, Kharazmi A, Alce TM, Smith DF, Theander TG. Serodiagnosis of Leishmania donovani infections: assessment of enzyme-linked immunosorbent assays using recombinant L. donovani gene B protein (GBP) and a peptide sequence of L. donovani GBP. Trans R Soc Trop Med Hyg. 1999 Mar-Apr;93(2):157-60.	1999	https://pubmed.ncbi.nlm.nih.gov/10450438/	-99	10450438	1	1	0		NA	NA	NA	NA	-99	NA	NA	5	NA	1	211	2	60	26	NA	-1	1	NA	NA	8	47	18	NA	2	NA	NA	Diagnosis of PKDL was made clinically based on the appearance of a macular, papular or nodular rash with a typical distribution and temporal relation to treated kala-azar	-99	2	NA	NA	NA		NA	NA	NA		NA
55	study_arm	1		NA			NA	NA				NA	NA	NA	NA		NA	NA	NA	NA	NA		NA	NA	NA	NA	NA	NA	NA	NA	NA	NA	NA	NA	NA	NA	NA			NA	1	NA	26	0	NA	NA	-99	Patients were treated with sodium stibogluconate at a daily dose of 20 mg/kg for 2 months.	18
56		NA	Ismail A, El Hassan AM, Kemp K, Gasim S, Kadaru AE, Moller T, Kharazmi A, Theander TG. Immunopathology of post kala-azar dermal leishmaniasis (PKDL): T-cell phenotypes and cytokine profile. J Pathol. 1999 Dec;189(4):615-22.	1999	https://pubmed.ncbi.nlm.nih.gov/10629566/	-99	10629566	1	1	-99		NA	NA	NA	NA	2	NA	NA	4	NA	1	211	2	180	19	14	-1	2	8	NA	8	42	16	NA	1	12	7	The diagnosis of PKDL was made clinically on the basis of the characteristic type and distribution oflesions in patients recently treated for kala-azar. The diagnosis was confirmed by the demonstration of para-sites in skin slit smears and/or parasites or parasiteantigen in skin biopsies using a monoclonal antibody specific forL. donovani	Children below 8 years were not included in the study.	2	NA	NA	NA		NA	NA	NA		NA
56	study_arm	1		NA			NA	NA				NA	NA	NA	NA		NA	NA	NA	NA	NA		NA	NA	NA	NA	NA	NA	NA	NA	NA	NA	NA	NA	NA	NA	NA			NA	1	NA	11	0	NA	NA	11	20 mg/kg intravenous sodium stibogluconate	18
56	study_arm	2		NA			NA	NA				NA	NA	NA	NA		NA	NA	NA	NA	NA		NA	NA	NA	NA	NA	NA	NA	NA	NA	NA	NA	NA	NA	NA	NA			NA	0	NA	8	0	NA	NA	3		NA
59		NA	Rabi Das VN, Siddiqui NA, Pal B, et al. To evaluate efficacy and safety of amphotericin B in two different doses in the treatment of post kala-azar dermal leishmaniasis (PKDL). PLoS One. 2017;12(3):e0174497.	2017	https://www.ncbi.nlm.nih.gov/pmc/articles/PMC5371363/	CTRI/2016/05/006958	28355259	1	1	-99		NA	NA	NA	NA	2	NA	NA	1	NA	1	103	1	365	50	45	-1	2	NA	NA	5	65	NA	21.02	1	24	26	InitialdiagnosisofPKDLwasbasedontheclinicalexaminationandpositiveimmuno-chromatographicrK39striptest.ThediagnosiswasconfirmedbyvisualizationofLeishmanDonovanbodiesthrougha slitskinsmearaftergiemsastainingunderthemicroscopeandmeasuringtheparasiticburdenbyusingquantita-tivereal-timePCR(Q-PCR)[12].Only qPCR positive cases were included in the study.	Patientswithanymalignantdisorder,seropositiveforhumanimmunodeficiencyvirus,hepatitisB andC,tuberculosis,andsufferingfromanyotherinfectiousdiseaseswereexcludedfromthestudy.Pregnantorlactatingwomenwerealsoexcluded.	2	NA	NA	NA		NA	NA	NA		NA
59	study_arm	1		NA			NA	NA				NA	NA	NA	NA		NA	NA	NA	NA	NA		NA	NA	NA	NA	NA	NA	NA	NA	NA	NA	NA	NA	NA	NA	NA			NA	1	NA	25	1	11	14	23	amphotericin B in the dose of 0.5 mg/kg in 5% dextrose, daily for 20 infusions for 3 courses at an interval of 15 days between each course	6
59	study_arm	2		NA			NA	NA				NA	NA	NA	NA		NA	NA	NA	NA	NA		NA	NA	NA	NA	NA	NA	NA	NA	NA	NA	NA	NA	NA	NA	NA			NA	1	NA	25	1	13	12	22	amphotericin B in the dose of 1.0 mg/kg in 5% dextrose, alternate days for 20 infusions for 3 courses at an interval of 15 days between each course	6
60		NA	Thakur CP, Kumar K. Efficacy of prolonged therapy with stibogluconate in post kala-azar dermal leishmaniasis. Indian J Med Res. 1990 Mar;91:144-8.	1990	https://pubmed.ncbi.nlm.nih.gov/2160914/	-99	2160914	1	1	0		NA	NA	NA	NA	UNK	NA	NA	3	NA	1	103	1	365	53	53	-1	1	NA	NA	4	60	NA	23.8	1	30	23	Only those patients of PKDL, who did not receive any drug treatment for PKDL during last six month, were included. Patients with morphological features of PKDL from those attending the OPD of PMCH and also referred cases were admitted to the trial.	Those patients who were not sure of returning for follow up for one year were excluded.	1	NA	NA	NA		NA	NA	NA		NA
60	study_arm	1		NA			NA	NA				NA	NA	NA	NA		NA	NA	NA	NA	NA		NA	NA	NA	NA	NA	NA	NA	NA	NA	NA	NA	NA	NA	NA	NA			NA	1	NA	53	1	30	23	53	sodium stibogluconate, at the dose of 20 mg/kg/bw/d/im/(with a maximum of 8.5 ml) for 120 days (or more, if necessary)	18
71		NA	Sengupta S, Chatterjee M (2021) IgG3 and IL10 are effective biomarkers for monitoring therapeutic effectiveness in Post Kala-Azar Dermal Leishmaniasis. PLoS Negl Trop Dis 15(11): e0009906.	2021	https://doi.org/10.1371/journal. pntd.0009906	-99	34758028	1	1	-99		NA	NA	NA	NA	0	NA	NA	4	NA	1	103	1	180	101	60	-1	2	NA	NA	NA	NA	NA	NA	1	64	37	This study included PKDL cases (n= 101) sourced from passive surveillance (n=24), where patients presented at the Dermatology Outpatient Department of School of Tropical Medicine, Calcutta Medical College and Institute of Post Graduate Medical Education & Research, IPG-ME&R, Kolkata, India (n= 24,2009-2015), or following active surveillance (n= 77) in VL hyper-endemic districts of West Bengal, e.…	-99	1	NA	NA	NA		NA	NA	NA		NA
71	study_arm	1		NA			NA	NA				NA	NA	NA	NA		NA	NA	NA	NA	NA		NA	NA	NA	NA	NA	NA	NA	NA	NA	NA	NA	NA	NA	NA	NA			NA	1	NA	-99	0	NA	NA	-99	Miltefosine for 12 weeks	10
[truncated: 451 more columns]
